# Supplementary material for: Kinetic and thermodynamic evaluation of antioxidant reactions: factors influencing the radical scavenging properties of phenolic compounds in foods
Source: J Sci Food Agric. 2025 Jul 24;105(14):8186–95. doi: 10.1002/jsfa.70080 (PMC12509046; doi:10.1002/jsfa.70080)
Supplement: Supplementary file 1 — Data S1. [file JSFA-105-8186-s001.xlsx]

## Sheet: SI
ID	compound name	IUPAC Name	Isomeric SMILES	InChiKey	Synthetic or reagent	Reagents company	Reagents No	n_10s (DPPH:Antioxidant=10:1)	stdev	n_10min (DPPH:Antioxidant=10:1)	stdev	n_10s (DPPH:Antioxidant=1:1)	n_10min (DPPH:Antioxidant=1:1)	TEAC [molTE/mol]	stdev	TEAC reference
A-1	guaiacol	2-methoxyphenol	COC1=CC=CC=C1O	LHGVFZTZFXWLCP-UHFFFAOYSA-N	reagent	WAKO	133-08302	-0.148379	0.0877696	0.817547	0.175535			0.333759	0.0345126	https://doi.org/10.3390/antiox13030309
A-2	vanillic acid	4-hydroxy-3-methoxybenzoic acid	COC1=C(C=CC(=C1)C(=O)O)O	WKOLLVMJNQIZCI-UHFFFAOYSA-N	reagent	TCI	V0017	-0.133129	0.161616	0.867031	0.0693682			0.264744	0.065709	in this research
A-3	2-methoxy-4-methylphenol	2-methoxy-4-methylphenol	CC1=CC(=C(C=C1)O)OC	PETRWTHZSKVLRE-UHFFFAOYSA-N	reagent	TCI	M0114	0.913408	0.159481	2.68229	0.0537789			0.813453	0.0607696	https://doi.org/10.3390/antiox13030309
A-4	2,4-dimethoxyphenol	2,4-dimethoxyphenol	COC1=CC(=C(C=C1)O)OC	MNVMYTVDDOXZLS-UHFFFAOYSA-N	reagent	TCI	D5629	1.338	0.218479	1.80603	0.155562			0.990758	0.073977	in this research
A-D-1	2-(2-Hydroxy-3-methoxy-5-propylphenyl)-6-methoxy-4-propylphenol	2-(2-hydroxy-3-methoxy-5-propylphenyl)-6-methoxy-4-propylphenol	OC1=C(C2=CC(CCC)=CC(OC)=C2O)C=C(CCC)C=C1OC	BTTCEFCKFDSNET-UHFFFAOYSA-N	synthetic	-	-	0.541356	0.307518	2.1837	0.19183	0.283075	0.706605	0.848319	0.13318	https://doi.org/10.3390/antiox13030309
A-F-1	4-Hydroxy-3-methoxybenzaldehyde	4-hydroxy-3-methoxybenzaldehyde	COC1=C(C=CC(=C1)C=O)O	MWOOGOJBHIARFG-UHFFFAOYSA-N	synthetic	-	-	-0.402426	0.261882	0.004364	0.469827	-0.0187959	0.0276398	< 0.05		https://doi.org/10.3390/antiox13030309
A-F-2	(E)-3-(4-Hydroxy-3-methoxyphenyl)prop-2-enoic acid	3-(4-hydroxy-3-methoxyphenyl)prop-2-enoic acid	COC1=C(C=CC(=C1)C=CC(=O)O)O	KSEBMYQBYZTDHS-UHFFFAOYSA-N	reagents	TCI	H0267	0.552681	0.125127	1.28958	0.169767	0.497223	0.718043	0.784166	0.0493097	https://doi.org/10.3390/antiox13030309
A-F-3	3-(4-Hydroxy-3-methoxyphenyl)propanoic acid	3-(4-hydroxy-3-methoxyphenyl)propanoic acid	COC1=C(C=CC(=C1)CCC(=O)O)O	BOLQJTPHPSDZHR-UHFFFAOYSA-N	synthetic	-	-	0.0786623	0.11557	1.75557	0.400668	0.269013	0.723428	0.681144	0.0398719	https://doi.org/10.3390/antiox13030309
A-F-4	Ethyl (E)-3-(4-hydroxy-3-methoxyphenyl)prop-2-enoate	ethyl (E)-3-(4-hydroxy-3-methoxyphenyl)prop-2-enoate	CCOC(=O)/C=C/C1=CC(=C(C=C1)O)OC	ATJVZXXHKSYELS-FNORWQNLSA-N	synthetic	-	-	0.42533	0.254491	1.51073	0.438363			0.485056	0.0386427	https://doi.org/10.3390/antiox13030309
A-F-5	Ethyl 3-(4-hydroxy-3-methoxyphenyl)propanoate	ethyl 3-(4-hydroxy-3-methoxyphenyl)propanoate	CCOC(=O)CCC1=CC(=C(C=C1)O)OC	XFJQZDADXNOFTQ-UHFFFAOYSA-N	synthetic	-	-	-0.00403117	0.171161	1.50934	0.226665	0.190143	0.667693	0.979039	0.0470235	https://doi.org/10.3390/antiox13030309
A-F-6	4-[(E)-3-Hydroxyprop-1-enyl]-2-methoxyphenol	4-[(E)-3-hydroxyprop-1-enyl]-2-methoxyphenol	COC1=C(C=CC(=C1)/C=C/CO)O	JMFRWRFFLBVWSI-NSCUHMNNSA-N	synthetic	-	-	0.0384323	0.130864	0.647499	0.141761			0.503243	0.0151846	https://doi.org/10.3390/antiox13030309
A-F-7	4-(3-Hydroxypropyl)-2-methoxyphenol	4-(3-hydroxypropyl)-2-methoxyphenol	COC1=C(C=CC(=C1)CCCO)O	MWOMNLDJNQWJMK-UHFFFAOYSA-N	synthetic	-	-	0.511062	0.220337	2.21208	0.212153			1.03489	0.0170555	https://doi.org/10.3390/antiox13030309
A-M-1	2-Methoxy-4-propylphenol	2-methoxy-4-propylphenol	CCCC1=CC(=C(C=C1)O)OC	PXIKRTCSSLJURC-UHFFFAOYSA-N	reagent	ALDRICH	W359807	0.506552	0.194831	2.73678	0.313698	0.352688	0.764075	1.25555	0.0775903	https://doi.org/10.3390/antiox13030309
A-M-2	eugenol	2-methoxy-4-prop-2-enylphenol	COC1=C(C=CC(=C1)CC=C)O	RRAFCDWBNXTKKO-UHFFFAOYSA-N	reagent	WAKO	053-03932	0.434434	0.0929732	2.26504	0.179159			0.857372	0.0928005	https://doi.org/10.3390/antiox13030309
A-P-1	4-Methoxyphenol	4-methoxyphenol	COC1=CC=C(C=C1)O	NWVVVBRKAWDGAB-UHFFFAOYSA-N	reagent	KANTO	18092-30	0.352	0.324371	1.84638	0.46693			0.649638	0.0561127	https://doi.org/10.3390/antiox13030309
A-S-1	4-Hydroxy-3,5-dimethoxybenzaldehyde	4-hydroxy-3,5-dimethoxybenzaldehyde	COC1=CC(=CC(=C1O)OC)C=O	KCDXJAYRVLXPFO-UHFFFAOYSA-N	reagent	WAKO	326-29912	-0.23204	0.125949	0.241036	0.0083782			0.06269	0.0513719	https://doi.org/10.3390/antiox13030309
A-S-2	(E)-3-(4-Hydroxy-3,5-dimethoxyphenyl)prop-2-enoic acid	(E)-3-(4-hydroxy-3,5-dimethoxyphenyl)prop-2-enoic acid	COC1=CC(=CC(=C1O)OC)/C=C/C(=O)O	PCMORTLOPMLEFB-ONEGZZNKSA-N	synthetic	-	-	1.39897	0.1333	2.48822	0.165887	0.764523	0.741661	1.22197	0.0709456	https://doi.org/10.3390/antiox13030309
A-S-3	3-(4-Hydroxy-3,5-dimethoxyphenyl)propanoic acid	3-(4-hydroxy-3,5-dimethoxyphenyl)propanoic acid	COC1=CC(=CC(=C1O)OC)CCC(=O)O	BPPVOXVSMSXBEI-UHFFFAOYSA-N	synthetic	-	-	1.07498	0.151158	2.46673	0.0886254	0.707442	0.786927	1.4946	0.0679349	https://doi.org/10.3390/antiox13030309
A-S-5	Ethyl 3-(4-hydroxy-3,5-dimethoxyphenyl)propanoate	ethyl 3-(4-hydroxy-3,5-dimethoxyphenyl)propanoate	CCOC(=O)CCC1=CC(=C(C(=C1)OC)O)OC	YRLOMFFWKXTKBV-UHFFFAOYSA-N	synthetic	-	-	1.70325	0.288794	3.28584	0.193787	0.705638	0.806981	1.75153	0.0897422	https://doi.org/10.3390/antiox13030309
C-1	catechol	benzene-1,2-diol	C1=CC=C(C(=C1)O)O	YCIMNLLNPGFGHC-UHFFFAOYSA-N	reagent	WAKO	034-13752	1.77383	0.211151	4.15994	0.321859			2.85755	0.0259964	https://doi.org/10.3390/antiox13030309
C-2	4-methylcatechol	4-methylbenzene-1,2-diol	CC1=CC(=C(C=C1)O)O	ZBCATMYQYDCTIZ-UHFFFAOYSA-N	reagent	TCI	M0413	2.15364	0.106057	2.70482	0.11603			1.53851	0.0192915	https://doi.org/10.3390/antiox13030309
C-3	protocatechuic acid	3,4-dihydroxybenzoic acid	C1=CC(=C(C=C1C(=O)O)O)O	YQUVCSBJEUQKSH-UHFFFAOYSA-N	reagent	TCI	C0055	1.48921	0.51137	4.02371	0.168452			2.54561	0.463063	in this research
C-4	4-tert-buytlcatechol	4-tert-butylbenzene-1,2-diol	CC(C)(C)C1=CC(=C(C=C1)O)O	XESZUVZBAMCAEJ-UHFFFAOYSA-N	reagent	WAKO	026-10852	1.46054	0.211903	1.57419	0.268283			1.53851	0.0192915	in this research
C-Caf-1	3,4-Dihydroxybenzaldehyde	3,4-dihydroxybenzaldehyde	C1=CC(=C(C=C1C=O)O)O	IBGBGRVKPALMCQ-UHFFFAOYSA-N	reagent	ALDRICH	D108405	2.71514	0.128704	3.98061	0.136989			1.32571	0.0467005	https://doi.org/10.3390/antiox13030309
C-Caf-2	(E)-3-(3,4-Dihydroxyphenyl)prop-2-enoic acid	3-(3,4-dihydroxyphenyl)prop-2-enoic acid	C1=CC(=C(C=C1C=CC(=O)O)O)O	QAIPRVGONGVQAS-UHFFFAOYSA-N	reagent	TCI	C0002	1.83605	0.17155	2.68621	0.283097			1.13812	0.0701632	https://doi.org/10.3390/antiox13030309
C-Caf-4	Ethyl (E)-3-(3,4-dihydroxyphenyl)prop-2-enoate	ethyl (E)-3-(3,4-dihydroxyphenyl)prop-2-enoate	CCOC(=O)/C=C/C1=CC(=C(C=C1)O)O	WDKYDMULARNCIS-GQCTYLIASA-N	synthetic	-	-	1.8451	0.0970967	3.7228	0.168978			2.97648	0.219064	https://doi.org/10.3390/antiox13030309
C-Caf-5	Ethyl 3-(3,4-dihydroxyphenyl)propanoate	ethyl 3-(3,4-dihydroxyphenyl)propanoate	CCOC(=O)CCC1=CC(=C(C=C1)O)O	MHJZKZOOQLSKTN-UHFFFAOYSA-N	synthetic	-	-	1.47884	0.947246	2.92787	0.700479			2.14037	0.0138713	https://doi.org/10.3390/antiox13030309
H-1	hydroquinone	benzene-1,4-diol	C1=CC(=CC=C1O)O	QIGBRXMKCJKVMJ-UHFFFAOYSA-N	reagent	KANTO	18087-31	1.49916	0.255296	2.17575	0.199369	0.730949	0.793199	0.770838	0.0211033	https://doi.org/10.3390/antiox13030309
H-10	2,5-dihydroxybenzoic acid	2,5-dihydroxybenzoic acid	C1=CC(=C(C=C1O)C(=O)O)O	WXTMDXOMEHJXQO-UHFFFAOYSA-N	reagent	TCI	D2933	0.566052	0.0981174	2.64539	0.176269			1.29033	0.156619	https://doi.org/10.3390/antiox13030309
H-2	2-Methylbenzene-1,4-diol	2-methylbenzene-1,4-diol	CC1=C(C=CC(=C1)O)O	CNHDIAIOKMXOLK-UHFFFAOYSA-N	reagent	WAKO	132-14002	1.73512	0.14226	2.24494	0.0647157	0.802916	0.817455	1.15547	0.0569705	https://doi.org/10.3390/antiox13030309
H-3	2-tert-Butylbenzene-1,4-diol	2-tert-butylbenzene-1,4-diol	CC(C)(C)C1=C(C=CC(=C1)O)O	BGNXCDMCOKJUMV-UHFFFAOYSA-N	reagent	TCI	B0833	1.43074	0.144703	2.2445	0.169188	0.596117	0.811396	1.35963	0.118123	in this research
H-4	2,5-Ditert-butylbenzene-1,4-diol	2,5-ditert-butylbenzene-1,4-diol	CC(C)(C)C1=CC(=C(C=C1O)C(C)(C)C)O	JZODKRWQWUWGCD-UHFFFAOYSA-N	reagent	TCI	D0940	1.36906	0.104309	2.00878	0.142796	0.567652	0.595794	1.08	0.04	in this research
H-5	2-Chlorobenzene-1,4-diol	2-chlorobenzene-1,4-diol	C1=CC(=C(C=C1O)Cl)O	AJPXTSMULZANCB-UHFFFAOYSA-N	reagent	TCI	C0185	1.92404	0.256785	2.79991	0.847818	0.81875	0.822688	1.41214	0.0374457	https://doi.org/10.3390/antiox13030309
H-6	2,5-Dibromobenzene-1,4-diol	2,5-dibromobenzene-1,4-diol	C1=C(C(=CC(=C1Br)O)Br)O	VALXCIRMSIFPFN-UHFFFAOYSA-N	reagent	TCI	D4067	1.89146	0.359581	3.94676	0.399725	0.754249	0.758746	2.14302	0.123911	https://doi.org/10.3390/antiox13030309
H-8	2-Methoxybenzene-1,4-diol	2-methoxybenzene-1,4-diol	COC1=C(C=CC(=C1)O)O	LAQYHRQFABOIFD-UHFFFAOYSA-N	reagent	ALDRICH	176893	1.59834	0.558443	1.92708	0.460495			1.00403	0.012235	in this research
H-9	2',5'-dihydroxyacetophenone	1-(2,5-dihydroxyphenyl)ethanone	CC(=O)C1=C(C=CC(=C1)O)O	WLDWSGZHNBANIO-UHFFFAOYSA-N	reagent	TCI	D1955	1.42646	0.223449	4.72236	0.0985374			2.6801	0.188307	https://doi.org/10.3390/antiox13030309
P-1	carvacrol	2-methyl-5-propan-2-ylphenol	CC1=C(C=C(C=C1)C(C)C)O	RECUKUPTGUEGMW-UHFFFAOYSA-N	reagent	WAKO	046-02262	-0.470623	0.204863	-0.197633	0.0812876			< 0.049		https://doi.org/10.3390/antiox13030309
P-2	4-hydroxybenzoic acid	4-hydroxybenzoic acid	C1=CC(=CC=C1C(=O)O)O	FJKROLUGYXJWQN-UHFFFAOYSA-N	reagent	TCI	H0207	-0.454757	0.151766	-0.289911	0.113053			< 0.045		https://doi.org/10.3390/antiox13030309
P-Co-2	(E)-3-(4-Hydroxyphenyl)prop-2-enoic acid	3-(4-hydroxyphenyl)prop-2-enoic acid	C1=CC(=CC=C1C=CC(=O)O)O	NGSWKAQJJWESNS-UHFFFAOYSA-N	reagent	WAKO	082-06521	0.339048	0.348282	0.657665	0.287017			< 0.054		https://doi.org/10.3390/antiox13030309
P-Co-4	Ethyl (E)-3-(4-hydroxyphenyl)prop-2-enoate	ethyl (E)-3-(4-hydroxyphenyl)prop-2-enoate	CCOC(=O)/C=C/C1=CC=C(C=C1)O	ZOQCEVXVQCPESC-VMPITWQZSA-N	synthetic	-	-	-0.26518	0.224445	-0.0190637	0.142937			< 0.063		https://doi.org/10.3390/antiox13030309
P-D-1	2-(2-Hydroxyphenyl)phenol	2-(2-hydroxyphenyl)phenol	C1=CC=C(C(=C1)C2=CC=CC=C2O)O	IMHDGJOMLMDPJN-UHFFFAOYSA-N	reagent	TCI	B0813	-0.0853123	0.0384558	0.303188	0.0347966	-0.0464141	0.0268719	< 0.061		https://doi.org/10.3390/antiox13030309
P-D-2	2-(2-Hydroxy-5-methylphenyl)-4-methylphenol	2-(2-hydroxy-5-methylphenyl)-4-methylphenol	CC1=CC(=C(C=C1)O)C2=C(C=CC(=C2)C)O	JIONXXHMDHBECT-UHFFFAOYSA-N	synthetic	-	-	-0.208837	0.206861	0.697307	0.114857	0.0018473	0.268318	0.211615	0.01887	https://doi.org/10.3390/antiox13030309
P-D-4	4-Butyl-2-(5-butyl-2-hydroxyphenyl)phenol	4-butyl-2-(5-butyl-2-hydroxyphenyl)phenol	CCCCC1=CC(=C(C=C1)O)C2=C(C=CC(=C2)CCCC)O	FDVJJYZMLOZRGE-UHFFFAOYSA-N	synthetic	-	-	-0.207181	0.194047	0.562236	0.0415516	0.0023719	0.209311	0.123868	0.00411202	https://doi.org/10.3390/antiox13030309
P-D-5	4-Hexyl-2-(5-hexyl-2-hydroxyphenyl)phenol	4-hexyl-2-(5-hexyl-2-hydroxyphenyl)phenol	CCCCCCC1=CC(=C(C=C1)O)C2=C(C=CC(=C2)CCCCCC)O	XJCMIABJJYSQDQ-UHFFFAOYSA-N	synthetic	-	-	-0.175014	0.080983	0.488042	0.0740723	0.0787332	0.285783	0.135818	0.040597	https://doi.org/10.3390/antiox13030309
P-D-6	2-tert-Butyl-6-(3-tert-butyl-2-hydroxy-5-methylphenyl)-4-methylphenol	2-tert-butyl-6-(3-tert-butyl-2-hydroxy-5-methylphenyl)-4-methylphenol	OC1=C(C2=CC(C)=CC(C(C)(C)C)=C2O)C=C(C)C=C1C(C)(C)C	AEDJUGFTXGHBTM-UHFFFAOYSA-N	synthetic	-	-	0.345126	0.307843	2.41998	0.184761	0.290179	0.65009	0.94	0.05	in this research
P-D-7	2,4-Di-tert-Butyl-6-(3,5-ditert-butyl-2-hydroxyphenyl)phenol	2,4-ditert-butyl-6-(3,5-ditert-butyl-2-hydroxyphenyl)phenol	OC1=C(C2=CC(C(C)(C)C)=CC(C(C)(C)C)=C2O)C=C(C(C)(C)C)C=C1C(C)(C)C	GDGDLBOVIAWEAD-UHFFFAOYSA-N	synthetic	-	-	-0.0876067	0.247922	0.313977	0.129942	0.0118754	0.165487	< 0.28		in this research
P-M-1	Phenol	phenol	C1=CC=C(C=C1)O	ISWSIDIOOBJBQZ-UHFFFAOYSA-N	reagent	WAKO	167-01022	-0.273263	0.0757124	0.0802292	0.159185	-0.0191441	0.0229164	< 0.031		https://doi.org/10.3390/antiox13030309
P-M-2	4-Methylphenol	4-methylphenol	CC1=CC=C(C=C1)O	IWDCLRJOBJJRNH-UHFFFAOYSA-N	reagent	TCI	C0400	-0.339489	0.00518239	0.358771	0.000177484	-0.0274501	0.0348869	< 0.036		https://doi.org/10.3390/antiox13030309
P-M-3	4-tert-Butylphenol	4-tert-butylphenol	CC(C)(C)C1=CC=C(C=C1)O	QHPQWRBYOIRBIT-UHFFFAOYSA-N	reagent	TCI	B0230	-0.136717	0.0960693	0.00464667	0.130331			< 0.049		https://doi.org/10.3390/antiox13030309
P-M-4	4-Butylphenol	4-butylphenol	CCCCC1=CC=C(C=C1)O	CYYZDBDROVLTJU-UHFFFAOYSA-N	reagent	TCI	B1026	-0.231183	0.230355	0.191232	0.0682775	-0.0115243	0.0322647	< 0.049		https://doi.org/10.3390/antiox13030309
P-M-5	4-Hexylphenol	4-hexylphenol	CCCCCCC1=CC=C(C=C1)O	SZWBRVPZWJYIHI-UHFFFAOYSA-N	reagent	TCI	H0611	-0.321014	0.12659	0.100963	0.13959	-0.0146275	0.0301185	< 0.059		https://doi.org/10.3390/antiox13030309
P-M-6	2-tert-Butyl-4-methylphenol	2-tert-butyl-4-methylphenol	CC1=CC(=C(C=C1)O)C(C)(C)C	IKEHOXWJQXIQAG-UHFFFAOYSA-N	reagent	TCI	B0910	-0.0928387	0.0306898	1.10139	0.104801			0.357099	0.0172938	https://doi.org/10.3390/antiox13030309
P-M-7	2,4-Di-tert-Butylphenol	2,4-ditert-butylphenol	CC(C)(C)C1=CC(=C(C=C1)O)C(C)(C)C	ICKWICRCANNIBI-UHFFFAOYSA-N	reagent	TCI	D0229	-0.12149	0.139635	0.394804	0.0405229	-0.0104575	0.268322	0.150929	0.0449597	https://doi.org/10.3390/antiox13030309
T-1	gallic acid	3,4,5-trihydroxybenzoic acid	C1=C(C=C(C(=C1O)O)O)C(=O)O	LNTHITQWFMADLM-UHFFFAOYSA-N	reagent	TCI	C0026	4.42873	0.0982528	5.90481	0.086424			2.80737	0.070536	https://doi.org/10.3390/antiox13030309
T-2	pyrogallol	benzene-1,2,3-triol	C1=CC(=C(C(=C1)O)O)O	WQGWDDDVZFFDIG-UHFFFAOYSA-N	reagent	TCI	P0570	3.47465	0.0351934	4.96467	0.211264			2.84996	0.117846	https://doi.org/10.3390/antiox13030309
T-3	1,2,4-trihydroxybenzene	benzene-1,2,4-triol	C1=CC(=C(C=C1O)O)O	GGNQRNBDZQJCCN-UHFFFAOYSA-N	reagent	TCI	H0249	1.07589	0.139405	1.8074	0.109635	0.680524	0.649971	0.455203	0.0637971	https://doi.org/10.3390/antiox13030309
